# Supplementary material for: Landscape of plastid DNA breaks in Arabidopsis during development and environmental stimulus
Source: Plant Cell. 2026 Jun 16;38(7):koag186. doi: 10.1093/plcell/koag186 (PMC13412044; doi:10.1093/plcell/koag186)
Supplement: koag186_Supplementary_Data [file koag186_supplementary_data.zip]

Archive with 2 entries (2 files):
- Supplemental_Figure20260403.pptx
- TPC-2025-1025R1_Supplemental Data.pdf
